# Supplementary material for: Psychological Factors Influencing Attitudes towards Euthanasia, Assisted Suicide and Palliative Care among Medical Students and Doctors in Training
Source: Healthcare (Basel). 2024 Apr 15;12(8):833. doi: 10.3390/healthcare12080833 (PMC11050125; doi:10.3390/healthcare12080833)
Supplement: Supplementary file 1 [file healthcare-12-00833-s001.zip]

Archive with 1 entries (1 files):
- healthcare-2914763-supplementary.pdf
